# Supplementary material for: Upregulation of Glucose Uptake and Hexokinase Activity of Primary Human CD4+ T Cells in Response to Infection with HIV-1
Source: Viruses. 2018 Mar 7;10(3):114. doi: 10.3390/v10030114 (PMC5869507; doi:10.3390/v10030114)
Supplement: Supplementary file 1 [file viruses-10-00114-s001.zip]

Archive with 10 entries (10 files):
- mdip revised sup figures/._MKW_S1.tiff
- mdip revised sup figures/._MKW_S2.tiff
- mdip revised sup figures/._MKW_S3.tiff
- mdip revised sup figures/._MKW-S4.tiff
- mdip revised sup figures/._MKW-S5.tiff
- mdip revised sup figures/MKW_S1.tiff
- mdip revised sup figures/MKW_S2.tiff
- mdip revised sup figures/MKW_S3.tiff
- mdip revised sup figures/MKW-S4.tiff
- mdip revised sup figures/MKW-S5.tiff
